# Supplementary material for: Individual motion perception parameters and motion sickness frequency sensitivity in fore-aft motion
Source: Exp Brain Res. 2021 Mar 29;239(6):1727–45. doi: 10.1007/s00221-021-06093-w (PMC8006642; doi:10.1007/s00221-021-06093-w)
Supplement: Supplementary file 2 — Supplementary material 1 (CSV 6 kb) [file 221_2021_6093_MOESM2_ESM.csv]

Participant_ID	MSSQ	Frequency	Mean_MISC	Maximum_MISC	MISC_Rate	MSAQ_Gastro	MSAQ_Peripheral	MSAQ_Central	MSAQ_Sopite	tau_sv	tau_vs	cross-over
1	31.5	0.15	1.9	4	0.22	19.44	14.81	40	61.11	NaN	19.44	NaN
1		0.2	3.85	6	0.29	44.44	37.04	35.56	33.33
1		0.3	5.49	6	0.86	58.33	22.22	53.33	30.56
1		0.4	4.44	6	0.29	44.44	18.52	37.78	50
1		0.5	5.34	6	0.71	47.22	14.81	26.67	30.56
2	28.5	0.15	2.53	4	0.2	33.33	14.81	20	25	8.29	20.58	0.1934
2		0.2	1.53	3	0.12	11.11	14.81	17.78	22.22
2		0.3	1.17	2	0.11	13.89	11.11	11.11	19.44
2		0.4	1.33	2	0.13	19.44	11.11	20	25
2		0.5	2.08	3	0.19	25	11.11	31.11	30.56
3	18	0.15	2.58	5	0.17	13.89	11.11	37.78	25	4.58	19.51	0.2747
3		0.2	3.31	5	0.27	38.89	11.11	37.78	36.11
3		0.3	NaN	NaN	NaN	NaN	NaN	NaN	NaN
3		0.4	2.22	4	0.14	13.89	11.11	24.44	22.22
3		0.5	3.56	5	0.27	30.56	14.81	26.67	27.78
4	32	0.15	NaN	NaN	NaN	NaN	NaN	NaN	NaN	3.76	NaN	NaN
4		0.2	1.02	2	0.29	16.67	11.11	11.11	25
4		0.3	0.92	1	0.33	13.89	11.11	11.11	16.67
4		0.4	1.36	3	0.27	16.67	11.11	13.33	19.44
4		0.5	NaN	NaN	NaN	NaN	NaN	NaN	NaN
5	15.11	0.15	1.2	2	0.11	11.11	11.11	13.33	22.22	2.79	15.02	0.422
5		0.2	1.78	3	0.13	11.11	11.11	11.11	33.33
5		0.3	2.48	5	0.16	22.22	11.11	17.78	61.11
5		0.4	0.8	1	0.15	11.11	11.11	11.11	11.11
5		0.5	1.17	2	0.2	11.11	11.11	11.11	19.44
6	27.8	0.15	1.24	2	0.09	22.22	11.11	28.89	61.11	12.12	11.26	0.1387
6		0.2	3.31	4	0.29	72.22	40.74	53.33	83.33
6		0.3	2.36	3	0.22	22.22	11.11	48.89	69.44
6		0.4	1.36	3	0.11	44.44	11.11	28.89	61.11
6		0.5	NaN	NaN	NaN	NaN	NaN	NaN	NaN
7	32	0.15	0.9	4	0.14	47.22	22.22	17.78	50	3.51	13.3	0.3029
7		0.2	NaN	NaN	NaN	NaN	NaN	NaN	NaN
7		0.3	0.62	3	0.46	11.11	11.11	11.11	47.22
7		0.4	0.12	1	1	11.11	11.11	11.11	50
7		0.5	0.48	1	0.12	13.89	11.11	13.33	58.33
8	1	0.15	0.15	2	0.08	11.11	11.11	11.11	19.44	5.46	12.21	0.1971
8		0.2	NaN	NaN	NaN	NaN	NaN	NaN	NaN
8		0.3	0.03	1	0.29	11.11	11.11	11.11	11.11
8		0.4	1.24	2	0.57	16.67	11.11	11.11	16.67
8		0.5	0.85	1	1	13.89	11.11	11.11	19.44
9	20.25	0.15	1.17	3	0.11	25	11.11	20	25	5.01	NaN	NaN
9		0.2	0	0	0	11.11	11.11	11.11	33.33
9		0.3	0.15	1	0.15	16.67	11.11	15.56	27.78
9		0.4	2.59	5	0.2	47.22	11.11	20	33.33
9		0.5	1.76	4	0.14	41.67	11.11	17.78	44.44
10	9.57	0.15	0.98	1	1	11.11	11.11	11.11	16.67	NaN	NaN	NaN
10		0.2	2.08	3	0.12	33.33	14.81	15.56	25
10		0.3	1.83	3	0.14	30.56	22.22	15.56	22.22
10		0.4	2.95	4	0.25	37.5	25.93	24.44	30.56
10		0.5	2.14	3	0.16	25	14.81	22.22	27.78
11	6	0.15	0.82	3	0.12	11.11	25.93	24.44	33.33	26.77	9.14	0.1048
11		0.2	NaN	NaN	NaN	NaN	NaN	NaN	NaN
11		0.3	4.2	6	0.43	63.89	48.15	22.22	38.89
11		0.4	4.52	6	0.43	52.78	51.85	26.67	44.44
11		0.5	NaN	NaN	NaN	NaN	NaN	NaN	NaN
12	3	0.15	2.17	4	0.2	27.78	25.93	17.78	47.22	8	14.98	0.1915
12		0.2	1.44	3	0.13	16.67	11.11	13.33	50
12		0.3	1.9	3	0.43	25	11.11	24.44	30.56
12		0.4	0.97	1	0.67	11.11	22.22	11.11	55.56
12		0.5	NaN	NaN	NaN	NaN	NaN	NaN	NaN
13	3	0.15	0.66	1	0.13	11.11	11.11	11.11	19.44	2.29	12.93	0.3577
13		0.2	0	0	0	11.11	11.11	8.89	22.22
13		0.3	1.15	3	0.11	13.89	14.81	11.11	25
13		0.4	0.54	2	0.07	13.89	11.11	11.11	36.11
13		0.5	NaN	NaN	NaN	NaN	NaN	NaN	NaN
14	8.2	0.15	2.93	6	0.26	88.89	11.11	33.33	22.22	8.71	17.88	0.1686
14		0.2	1.98	6	0.23	75	11.11	33.33	11.11
14		0.3	4.38	6	0.4	75	11.11	11.11	11.11
14		0.4	2.38	6	0.23	94.44	11.11	35.56	16.67
14		0.5	NaN	NaN	NaN	NaN	NaN	NaN	NaN
15	9	0.15	1.82	3	0.15	13.89	11.11	17.78	30.56	2.14	14.03	0.2436
15		0.2	0.13	1	0.07	11.11	11.11	11.11	19.44
15		0.3	0.35	1	0.08	11.11	11.11	20	41.67
15		0.4	0.76	2	0.08	16.67	22.22	28.89	36.11
15		0.5	0.43	2	0.08	11.11	11.11	28.89	36.11
16	25.39	0.15	1.6	4	0.15	30.56	22.22	20	30.56	NaN	12.17	NaN
16		0.2	1.78	4	0.16	41.67	18.52	24.44	22.22
16		0.3	3.23	6	0.21	69.44	22.22	26.67	38.89
16		0.4	2.58	5	0.23	58.33	37.04	33.33	36.11
16		0.5	1.15	3	0.11	16.67	11.11	20	27.78
17	21.38	0.15	3.11	4	0.22	27.78	38.89	28.89	33.33	16.33	39.75	0.2255
17		0.2	3.7	5	0.37	86.11	77.78	35.56	41.67
17		0.3	3.64	5	0.22	83.33	70.37	62.22	77.78
17		0.4	3.55	5	0.21	47.22	66.67	51.11	66.67
17		0.5	3.15	4	0.3	19.44	59.26	46.67	55.56
18	12	0.15	3.82	6	0.35	80.56	70.37	31.11	66.67	10.91	NaN	NaN
18		0.2	3.39	6	0.22	52.78	59.26	57.78	55.56
18		0.3	0.62	1	0.08	11.11	11.11	11.11	11.11
18		0.4	0.38	1	0.05	11.11	11.11	11.11	11.11
18		0.5	0	0	0	11.11	11.11	11.11	11.11
19	7	0.15	1.27	2	0.13	16.67	11.11	13.33	16.67	NaN	26.89	NaN
19		0.2	0.92	2	0.12	13.89	11.11	13.33	16.67
19		0.3	1.15	3	0.1	36.11	11.11	13.33	38.89
19		0.4	1.39	3	0.11	19.44	11.11	20	25
19		0.5	2.53	4	0.19	33.33	18.52	22.22	27.78
20	20.41	0.15	3.54	5	0.22	38.89	22.22	11.11	16.67	12.85	10.96	0.0439
20		0.2	4.12	5	0.38	50	22.22	11.11	13.89
20		0.3	3.03	5	0.21	41.67	40.74	17.78	11.11
20		0.4	1.45	2	1.33	11.11	18.52	15.56	47.22
20		0.5	1.52	3	0.2	25	11.11	11.11	30.56
21	11.38	0.15	3.74	6	0.22	72.22	37.04	31.11	63.89	NaN	NaN	NaN
21		0.2	2.27	4	0.14	41.67	11.11	22.22	55.56
21		0.3	1.98	3	0.19	22.22	11.11	17.78	33.33
21		0.4	1.63	2	0.44	13.89	11.11	17.78	25
21		0.5	2.05	3	0.23	19.44	14.81	13.33	25
22	7.5	0.15	2.7	4	0.31	41.67	11.11	22.22	33.33	NaN	26.04	NaN
22		0.2	2.1	4	0.17	33.33	11.11	20	72.22
22		0.3	3.15	5	0.24	66.67	37.04	22.22	52.78
22		0.4	NaN	NaN	NaN	NaN	NaN	NaN	NaN
22		0.5	NaN	NaN	NaN	NaN	NaN	NaN	NaN
23	32	0.15	5.26	6	0.75	41.67	29.63	20	44.44	22.71	18.34	0.116
23		0.2	NaN	NaN	NaN	NaN	NaN	NaN	NaN
23		0.3	NaN	NaN	NaN	NaN	NaN	NaN	NaN
23		0.4	5.23	6	0.8	38.89	14.81	28.89	52.78
23		0.5	NaN	NaN	NaN	NaN	NaN	NaN	NaN
